# Supplementary material for: Sutureless Scleral-Fixated Soleko Fil Carlevale Intraocular Lens and Associated Pars Plana Vitrectomy in Aphakia Management: A National Multicenter Audit
Source: J Clin Med. 2025 Jun 4;14(11):3963. doi: 10.3390/jcm14113963 (PMC12155773; doi:10.3390/jcm14113963)
Supplement: Supplementary file 1 [file jcm-14-03963-s001.zip]

Archive with 1 entries (1 files):
- jcm-3648113-supplementary.pdf
